# Supplementary material for: Fitness Effects of Spontaneous Mutations in Picoeukaryotic Marine Green Algae
Source: G3 (Bethesda). 2016 May 10;6(7):2063–71. doi: 10.1534/g3.116.029769 (PMC4938659; doi:10.1534/g3.116.029769)
Supplement: Supplemental Material [file supp_g3.116.029769_TableS1.xlsx]

## Sheet: Sheet1
	Table S1: Micromonas pusilla
	Line	14	28	42	56	84	112	126	140	154	168	182	196	210	224	246	260	274	288	302	Gtot	P-value
	1	0.90	1.26	1.02	1.16	1.25	1.33	1.01	1.08	1.05	0.95	1.14	1.07	0.99	1.01	1.19	1.01	1.02	1.00	0.96	275	NS
	2	1.00	1.09	1.21	0.97	1.46	1.4	1.02	1.04	1.08	1.12	0.98	1.01	0.93	1.13	1.15	0.92	1.00	1.05	1.15	277	NS
	3	1.08	1.13	1.01	0.92	1.23	1.34	0.99	1.1	1.04	1.35	0.95	1.08	0.98	1.00	1.10	1.10	1.09	1.00	1.21	284	NS
	4	0.88	1.27	1.01	0.96	1.25	1.53	0.97	1.17	0.95	1.24	1.00	1.13	0.75	1.2	1.01	1.01	0.95	0.80	0.99	261	NS
	5	0.94	1.02	1.14	0.90	1.24	1.21	1.14	0.86	0.94	0.96	0.83	1.15	0.81	1.18	0.99	0.87	1.01	0.93	1.13	247	NS
	6	0.96	1.09	1.14	1.00	1.25	1.46	1.02	1.10	0.91	1.32	1.01	1.17	0.98	1.12	1.21	0.95	1.01	0.94	1.21	280	NS
	7	0.91	1.28	1.04	1.12	1.38	1.33	1.02	1.16	0.99	1.34	0.90	1.08	0.97	1.06	1.22	1.09	0.95	0.91	1.22	285	NS
	Variance of raw data	0.0175	0.0271	0.0203	0.0368	0.0178	0.0186	0.0123	0.0339	0.0136	0.0782	0.0363	0.0086	0.0353	0.0179	0.0260	0.0255	0.0074	0.0255	0.0335
