# Supplementary material for: Fitness Effects of Spontaneous Mutations in Picoeukaryotic Marine Green Algae
Source: G3 (Bethesda). 2016 May 10;6(7):2063–71. doi: 10.1534/g3.116.029769 (PMC4938659; doi:10.1534/g3.116.029769)
Supplement: Supplemental Material [file supp_g3.116.029769_TableS2.xlsx]

## Sheet: Sheet1
	Table S2: Ostreococcus mediterraneus
	Line	14	28	42	56	70	84	98	112	126	140	154	168	182	196	210	224	238	252	266	280	294	Gtot	P-value
	1	1.12	0.98	1.07	1.01	1.07	0.98	1.06	1.13	1.04	1.04	0.91	1.04	1.12	1.00	0.95	0.89	1.11	1.00	1.05	1.03	0.98	287	NS
	2	1.12	1.12	1.09	1.06	0.98	1.06	0.99	1.10	0.87	1.01	1.00	1.00	1.06	1.04	0.96	0.92	1.07	0.96	0.98	0.97	0.96	280	NS
	3	0.99	0.96	0.99	0.98	0.85	1.12	0.89	0.95	0.91	0.95	0.88	0.98	1.12	0.89	0.90	1.03	0.91	0.97	1.10	0.94	0.95	252	NS
	4	0.95	1.07	0.95	1.13	1.06	1.00	0.97	1.02	0.99	1.04	0.95	1.10	1.12	0.88	1.03	0.98	1.02	1.06	1.16	1.00	1.12	288	NS
	5	0.90	0.93	1.06	0.85	1.22	0.91	1.00	0.90	0.97	1.12	1.05	1.04	1.09	1.01	0.99	1.05	1.01	0.97	1.03	0.93	0.86	268	NS
	6	0.93	0.99	0.98	0.91	1.02	0.95	1.15	0.93	0.86	0.98	1.12	1.02	1.04	1.01	0.97	1.09	0.96	1.11	1.02	0.99	0.95	271	NS
	7	1.05	0.95	1.04	0.91	0.97	0.94	1.07	1.13	0.87	0.99	0.98	1.00	1.07	0.93	0.97	0.97	1.06	1.15	0.94	0.97	1.00	271	NS
	8	0.90	0.96	0.84	0.92	0.91	0.86	1.05	0.98	1.03	0.98	1.07	1.11	0.96	1.23	0.97	1.14	0.93	0.93	1.01	1.03	1.15	271	increase*
	9	1.05	0.94	0.97	1.09	0.98	1.14	0.96	0.92	1.09	1.03	0.99	0.91	1.09	0.95	0.99	1.05	1.11	0.97	1.06	1.00	0.96	278	NS
	10	1.00	1.10	1.03	0.92	1.06	0.98	0.96	1.01	0.91	1.07	0.94	0.91	1.02	1.03	0.98	0.91	0.99	0.92	0.92	1.06	0.92	262	NS
	11	0.93	1.04	0.93	1.06	1.08	0.97	1.00	1.10	1.07	0.93	1.02	1.06	0.85	1.18	0.98	0.96	0.88	1.10	0.90	0.93	1.01	270	NS
	12	0.95	0.99	1.01	0.99	1.03	0.98	0.93	1.01	0.95	1.08	0.89	1.03	0.97	1.01	0.92	1.03	1.00	0.92	1.02	0.86	0.99	260	NS
	13	1.03	0.96	1.09	0.97	0.89	1.13	0.89	1.07	0.93	1.02	0.84	0.99	1.05	0.95	1.11	0.95	1.05	1.02	0.95	0.93	1.04	267	NS
	14	1.10	0.96	1.02	0.92	1.11	0.91	0.93	1.20	0.89	0.96	1.08	1.00	0.98	0.95	1.08	0.97	1.02	1.15	1.00	1.06	0.94	277	NS
	15	0.94	0.92	0.92	1.01	0.95	1.01	1.03	0.89	1.00	0.97	0.90	1.04	1.04	0.90	1.10	0.86	1.11	0.87	0.90	1.13	1.02	259	NS
	16	1.00	0.88	0.99	0.99	0.86	1.02	1.15	0.94	0.91	1.16	0.88	1.00	0.95	1.09	1.08	1.11	0.96	1.15	0.94	1.14	0.94	276	NS
	17	0.93	0.98	0.94	1.12	0.92	0.97	1.06	0.88	1.08	0.97	1.08	1.09	1.02	1.02	1.03	1.09	1.11	1.00	1.03	1.14	0.96	284	NS
	18	0.97	1.00	0.92	1.17	0.97	0.94	0.97	0.98	0.93	1.01	1.02	0.89	1.14	0.84	1.02	0.95	0.95	1.00	0.93	1.05	0.99	262	NS
	19	1.03	1.04	0.99	1.02	1.00	1.07	1.03	1.04	1.02	0.97	0.98	1.05	0.98	0.96	1.03	0.98	0.97	0.96	1.05	1.06	1.13	281	NS
	20	0.94	1.02	1.03	0.92	1.16	1.04	1.05	0.96	1.13	0.98	1.10	1.05	0.95	1.18	0.93	1.23	0.98	1.12	1.08	0.96	1.04	295	NS
	21	0.99	1.00	0.86	1.09	0.92	1.02	0.91	0.93	1.23	0.95	0.91	1.02	0.88	1.06	0.93	1.09	0.88	0.89	1.05	1.04	1.07	264	NS
	22	0.95	1.09	1.01	0.96	1.04	1.08	0.94	1.02	0.96	1.00	1.05	1.06	0.88	1.01	0.95	1.02	0.87	1.14	0.90	1.11	1.04	273	NS
	23	0.94	1.08	1.12	1.06	1.06	0.95	0.95	0.86	1.00	0.94	1.11	1.00	1.09	0.92	1.07	0.95	1.01	0.92	1.06	0.94	1.11	275	NS
	24	1.04	1.04	1.01	1.01	1.08	0.91	0.91	0.91	1.20	0.92	0.98	0.97	0.96	0.95	1.05	0.94	1.01	0.99	1.07	1.01	0.96	269	NS
	Variance of raw data	0.0161	0.0159	0.0197	0.0264	0.0235	0.0156	0.0187	0.0284	0.0413	0.0125	0.0230	0.0119	0.0273	0.0357	0.0117	0.0303	0.0184	0.0340	0.0187	0.0224	0.0201
