# Supplementary material for: Fitness Effects of Spontaneous Mutations in Picoeukaryotic Marine Green Algae
Source: G3 (Bethesda). 2016 May 10;6(7):2063–71. doi: 10.1534/g3.116.029769 (PMC4938659; doi:10.1534/g3.116.029769)
Supplement: Supplemental Material [file supp_g3.116.029769_TableS3.xlsx]

## Sheet: Sheet1
	Table S3: Bathycoccus prasinos
	Lines	14	28	42	56	70	84	98	112	126	140	154	168	182	196	210	224	Gtot	P-value
	1	0.95	1.25	1.05	1.10	0.97	1.00	1.06	1.07	1.45	0.96	0.89	1.06	1.16	1.00	1.15	1.06	258	NS
	2	1.08	1.30	0.95	1.13	1.11	1.18	1.02	1.11	1.38	0.92	0.91	1.02	1.18	0.91	1.20	1.11	269	NS
	3	1.03	1.25	0.85	1.17	1.22	1.05	1.19	1.02	1.56	0.93	0.90	0.91	1.14	1.17	1.07	0.91	264	NS
	4	1.04	1.12	1.04	0.97	1.01	1.15	1.02	0.79	1.26	0.98	1.05	1.04	1.19	1.15	1.14	0.92	251	NS
	5	1.09	1.03	1.13	1.18	1.23	1.35	1.04	0.96	1.41	0.85	1.02	0.93	1.09	0.99	0.89	1.05	262	NS
	6	1.04	1.19	0.98	1.18	1.21	1.00	1.06	0.97	1.40	1.02	0.90	0.87	1.20	1.02	1.06	1.06	259	NS
	7	1.13	1.12	1.28	1.10	1.12	0.95	1.23	1.13	1.40	0.92	1.05	1.19	1.30	1.22	1.39	0.96	296	NS
	8	1.02	1.13	1.10	1.00	1.24	1.12	1.14	1.14	1.34	0.95	1.14	0.80	1.24	1.05	1.04	0.86	263	NS
	Variance of raw data	0.0153	0.0316	0.0670	0.0274	0.0482	0.0693	0.0263	0.0619	0.0165	0.0111	0.0389	0.0549	0.0106	0.0539	0.0805	0.0408
