# Supplementary material for: Fitness Effects of Spontaneous Mutations in Picoeukaryotic Marine Green Algae
Source: G3 (Bethesda). 2016 May 10;6(7):2063–71. doi: 10.1534/g3.116.029769 (PMC4938659; doi:10.1534/g3.116.029769)
Supplement: Supplemental Material [file supp_g3.116.029769_TableS4.xlsx]

## Sheet: Sheet1
	Table S4: Ostreococcus tauri
	Lines	140	151	165	179	192	210	224	238	252	266	280	294	308	322	336	350	364	378	Gtot	P-value
	1	1.16	1.12	1.42	1.13	1.21	1.28	1.07	1.21	1.20	1.29	1.31	1.13	1.15	1.01	1.03	1.31	1.12	1.10	519	NS
	2	1.19	1.26	1.34	1.13	1.27	1.19	1.19	1.24	1.21	1.36	1.26	1.15	1.07	1.03	1.17	1.29	1.12	1.16	526	NS
	3	1.10	1.39	1.23	1.23	1.16	1.24	1.24	1.07	1.15	1.33	1.21	1.10	1.11	0.93	1.11	1.35	1.11	1.21	515	NS
	4	1.16	1.21	1.18	1.26	1.20	1.23	1.23	1.05	1.23	1.23	1.23	1.17	0.99	1.09	1.09	1.33	1.05	1.08	492	NS
	5	1.23	1.31	1.18	1.16	1.14	1.20	1.20	1.07	1.23	1.34	1.21	1.18	1.11	1.05	1.07	1.28	1.12	1.08	503	NS
	6	1.08	1.31	1.22	1.19	1.21	1.21	1.21	1.09	1.26	1.19	1.23	1.27	1.07	1.01	1.08	1.21	1.10	1.13	514	NS
	7	1.18	1.60	1.31	1.24	1.17	1.24	1.24	1.14	1.18	1.37	1.23	1.21	1.05	1.02	1.13	1.22	1.21	1.06	521	decrease*
	8	1.14	1.36	1.29	1.26	1.27	1.34	1.34	1.01	1.29	1.30	1.18	1.15	0.95	1.00	1.10	1.23	1.13	1.10	517	decrease*
	9	1.22	1.29	1.22	1.29	1.20	1.25	1.25	1.07	1.13	1.20	1.26	1.18	1.17	1.02	1.12	1.14	1.21	1.04	509	decrease**
	10	1.09	1.42	1.22	1.15	1.19	1.24	1.24	1.25	1.07	1.23	1.34	1.09	1.08	0.93	1.23	1.25	1.19	1.10	526	NS
	11	1.18	1.33	1.24	1.17	1.18	1.18	1.18	1.16	1.19	1.18	1.32	1.14	1.18	0.99	1.21	1.27	1.20	1.14	525	NS
	12	1.19	1.18	1.21	1.19	1.11	1.16	1.16	1.16	1.14	1.18	1.33	1.02	1.14	0.87	1.13	1.15	1.23	1.12	498	NS
	13	1.19	1.30	1.18	1.13	1.16	1.23	1.23	1.13	1.28	1.27	1.25	1.12	1.01	1.04	1.11	1.09	1.23	1.17	511	NS
	14	1.11	1.40	1.14	1.22	1.26	1.35	1.35	1.16	1.14	1.18	1.36	1.20	1.02	0.99	1.26	1.09	1.18	1.30	526	NS
	15	1.08	1.27	1.19	1.22	1.22	1.21	1.21	1.16	1.12	1.28	1.30	1.03	0.97	0.98	1.19	1.08	1.26	1.24	498	NS
	16	1.19	1.30	1.17	1.27	1.25	1.24	1.24	1.08	1.17	1.28	1.16	1.10	0.98	1.00	1.14	1.13	1.28	1.20	520	NS
	17	1.18	1.30	1.17	1.25	1.26	1.31	1.31	1.11	1.20	1.30	1.12	1.21	1.03	0.95	1.16	1.07	1.33	1.14	511	NS
	18	1.18	1.64	1.40	1.24	1.18	1.20	1.20	1.22	1.17	1.32	1.12	1.10	1.09	1.04	1.14	1.19	1.20	1.16	521	decrease*
	19	1.12	1.28	1.34	1.30	1.24	1.30	1.30	1.13	1.24	1.30	1.23	0.99	1.00	1.05	1.15	1.16	1.12	1.14	507	decrease*
	20	1.05	1.23	1.40	1.22	1.27	1.21	1.21	1.07	1.17	1.35	1.20	1.07	1.01	1.03	1.16	1.15	1.17	1.09	505	NS
	21	1.03	1.30	1.31	1.17	1.23	1.27	1.27	1.14	1.21	1.16	1.17	1.08	1.04	1.05	1.22	1.00	1.28	1.17	500	NS
	Variance of raw data	0.0132	0.0565	0.0290	0.0115	0.0092	0.007	0.0194	0.0130	0.0198	0.0190	0.0219	0.0242	0.0132	0.0133	0.0375	0.0196	0.0154	0.0091
