# Supplementary material for: Fitness Effects of Spontaneous Mutations in Picoeukaryotic Marine Green Algae
Source: G3 (Bethesda). 2016 May 10;6(7):2063–71. doi: 10.1534/g3.116.029769 (PMC4938659; doi:10.1534/g3.116.029769)
Supplement: Supplemental Material [file supp_g3.116.029769_TableS5.xlsx]

## Sheet: Sheet1
	Table S5: Micromonas pusilla
	Line	1	2	3	4	5	Control
	Irgarol 1 μg.L-1	0.98	0.97	0.52***	0.78***	0.37***	1.08
	Diuron 10 μg.L-1	1.08	0.96**	0.93**	1.06	0.89***	1.05
	Salinity 5 g.L-1	0.98	0.80	1.01	0.95	1.03	0.83
	Salinity 20 g.L-1	1.64**	1.52***	1.69**	1.55***	1.73	1.80
	Salinity 35 g.L-1	1.66	1.54**	1.72	1.60	1.79**	1.65
	Salinity 55 g.L-1	1.51**	1.46**	1.64**	1.49**	1.66**	1.35
	Salinity 65 g.L-1	1.24***	1.05***	1.26***	1.10***	1.23***	0.84
