# Supplementary material for: Fitness Effects of Spontaneous Mutations in Picoeukaryotic Marine Green Algae
Source: G3 (Bethesda). 2016 May 10;6(7):2063–71. doi: 10.1534/g3.116.029769 (PMC4938659; doi:10.1534/g3.116.029769)
Supplement: Supplemental Material [file supp_g3.116.029769_TableS6.xlsx]

## Sheet: Sheet1
	Table S6: Bathycoccus prasinos
	Line	1	2	3	4	5	6	7	8	Control
	Irgarol 1 μg.L-1	1.00	0.74***	1.00	0.88	1.67***	0.74***	1.04	1.46***	0.97
	Diuron 10 μg.L-1	0.60	0.52	0.55	0.68	1.08***	0.47	0.57	0.65	0.52
	Salinity 5 g.L-1	1.42***	1.41***	1.25***	0.82	1.13**	1.48***	1.51***	0.69	0.72
	Salinity 20 g.L-1	2.22**	2.33**	2.15**	1.70**	2.30**	2.36**	2.32**	2.20**	1.93
	Salinity 35 g.L-1	2.05	2.03	1.99	1.86**	2.05	2.14	2.08	2.21	2.23
	Salinity 55 g.L-1	1.72	1.76	1.56	1.56	1.62	1.70	1.79	1.57	1.88
	Salinity 65 g.L-1	1.04**	1.08**	0.81	0.84	0.98	1.14**	1.10**	0.64	0.86
