# Supplementary material for: Fitness Effects of Spontaneous Mutations in Picoeukaryotic Marine Green Algae
Source: G3 (Bethesda). 2016 May 10;6(7):2063–71. doi: 10.1534/g3.116.029769 (PMC4938659; doi:10.1534/g3.116.029769)
Supplement: Supplemental Material [file supp_g3.116.029769_TableS7.xlsx]

## Sheet: Sheet1
	Table S7: Ostreococcus meditarraneus
	Line	1	2	3	4	5	6	7	8	9	Control
	Irgarol 1 μg.L-1	1.07***	1.06***	1.04***	0.86	0.95	0.78**	0.67***	0.82	0.73***	0.89
	Diuron 10 μg.L-1	0.87**	0.98	0.92	0.9	0.93	0.91	0.95	0.88**	0.88**	0.96
	Salinity 5 g.L-1	1.87	1.83	1.88	1.93	1.90	1.68***	1.60***	1.93	1.66***	1.86
	Salinity 20 g.L-1	1.97	2.07	2.08	2.10	2.04	1.79*	1.75*	2.11	2.00	2.00
	Salinity 35 g.L-1	1.86	1.80	1.94	1.93	1.71	1.63**	1.65**	1.90	1.82	1.81
	Salinity 55 g.L-1	1.34	1.28	1.62	1.46	1.59	1.21	1.54	1.29	1.36	1.49
	Salinity 65 g.L-1	0.73***	0.68***	0.63***	0.59***	1.14	1.14	1.23	0.73***	0.91***	1.13
