# Supplementary material for: Fitness Effects of Spontaneous Mutations in Picoeukaryotic Marine Green Algae
Source: G3 (Bethesda). 2016 May 10;6(7):2063–71. doi: 10.1534/g3.116.029769 (PMC4938659; doi:10.1534/g3.116.029769)
Supplement: Supplemental Material [file supp_g3.116.029769_TableS8.xlsx]

## Sheet: Sheet1
	Table S8. G of the 24 controls of B. prasinos during the MA experiment.
	Controls	14	28	42	56	70	84	98	112	126	140	154	168	182	196	210	224
	1	2.253	1.955	1.986	2.042	1.987	2.035	1.992	1.836	1.437	2.072	2.068	1.839	1.687	2.272	1.819	2.136
	2	2.269	2.017	2.106	2.088	2.105	2.096	2.079	2.128	0.996	2.095	2.172	1.936	1.725	2.271	1.866	2.361
	3	2.278	2.057	2.080	2.062	2.138	2.104	2.091	2.134	1.627	2.052	2.074	1.982	1.619	2.240	1.979	2.348
	4	2.287	1.905	2.098	2.071	2.100	2.082	2.070	2.145	1.779	2.049	2.087	1.898	1.682	2.228	2.072	2.330
	5	2.223	1.919	2.074	2.014	2.088	1.980	1.992	2.062	1.539	2.073	2.036	1.865	1.640	2.154	2.050	2.305
	6	2.214	1.859	1.964	1.967	1.987	1.940	2.040	1.882	1.463	2.063	1.946	1.856	1.656	2.112	2.046	1.686
	7	2.232	2.002	1.987	1.981	2.094	2.068	2.079	2.136	0.921	2.118	2.072	1.855	1.647	2.248	1.915	2.366
	8	2.281	2.106	2.058	2.061	2.105	2.104	2.120	2.186	1.420	2.103	2.115	1.973	1.759	2.242	1.981	2.407
	9	2.301	2.081	2.136	2.071	2.190	2.104	2.147	2.188	1.502	2.073	2.151	1.982	1.717	2.258	2.051	2.402
	10	2.293	1.991	2.103	2.097	2.160	2.099	2.093	2.203	1.509	2.081	2.128	1.926	1.626	2.244	2.080	2.396
	11	2.285	1.946	1.979	2.056	2.094	2.018	2.026	2.144	1.025	2.080	2.058	1.919	1.572	2.172	2.061	2.316
	12	2.251	1.830	1.991	2.022	2.065	1.920	1.990	2.067	1.504	2.060	2.168	1.896	1.676	2.137	2.025	2.015
	13	2.243	1.985	1.968	2.021	2.049	2.085	2.058	2.113	/	2.131	2.060	1.872	1.552	2.273	1.890	2.333
	14	2.292	2.076	2.084	2.030	2.156	2.145	2.122	2.176	1.644	2.063	2.093	1.952	1.696	2.260	1.964	2.366
	15	2.308	1.962	2.059	2.058	2.175	2.140	2.131	2.183	1.665	2.081	2.115	1.913	1.672	2.262	1.993	2.351
	16	2.303	1.949	2.064	2.115	2.162	2.053	2.087	2.204	1.639	2.098	2.005	1.941	1.805	2.258	2.073	2.403
	17	2.299	1.932	2.062	2.076	2.131	2.064	2.054	2.195	1.645	2.077	2.061	1.910	1.628	2.202	2.085	2.313
	18	2.260	1.871	1.979	2.028	2.072	1.957	2.015	2.113	1.611	2.088	2.004	1.825	1.671	2.098	1.973	2.062
	19	2.226	1.977	1.972	1.907	1.982	2.083	1.922	1.640	1.729	2.084	2.091	1.844	1.686	2.247	1.821	2.079
	20	2.309	2.027	1.994	2.028	2.162	2.131	2.045	1.969	1.575	2.122	2.085	1.905	1.631	2.245	1.841	2.289
	21	2.294	2.009	2.023	2.005	2.175	2.091	2.008	2.030	1.669	2.073	2.089	1.900	1.646	2.243	1.922	2.269
	22	2.287	1.925	2.032	2.056	2.140	2.043	2.015	2.044	1.707	2.124	2.082	1.884	1.550	2.219	1.971	2.272
	23	2.249	1.799	1.995	2.000	2.131	1.989	1.918	2.010	1.633	2.081	1.960	1.881	1.595	2.110	1.974	2.293
	24	2.235	1.779	1.924	1.973	2.090	1.958	1.977	1.812	0.996	2.093	2.055	1.803	1.581	2.136	2.031	1.805
	Variance	0.0009	0.0075	0.0032	0.0022	0.0036	0.0043	0.0038	0.0212	0.0646	0.0005	0.0032	0.0024	0.0039	0.0034	0.0071	0.0360
