# Supplementary material for: Fitness Effects of Spontaneous Mutations in Picoeukaryotic Marine Green Algae
Source: G3 (Bethesda). 2016 May 10;6(7):2063–71. doi: 10.1534/g3.116.029769 (PMC4938659; doi:10.1534/g3.116.029769)
Supplement: Supplemental Material [file supp_g3.116.029769_TableS9.xlsx]

## Sheet: Sheet1
	Table S9. G of the 24 controls of M. pusilla during the MA experiment.
	Controls	14	28	42	56	84	126	140	154	168	182	196	210	224	246	260	274	288	302
	1	1.972	1.616	1.913	1.986	1.564	2.138	1.873	1.993	1.648	2.159	1.775	2.123	1.719	1.749	1.974	1.873	2.052	1.715
	2	1.970	1.619	1.846	1.943	1.535	2.059	1.823	1.937	1.615	2.102	1.709	2.091	1.723	1.754	1.952	1.884	2.013	1.789
	3	1.928	1.585	1.763	1.887	1.534	2.021	1.804	1.925	1.547	2.021	1.704	2.036	1.657	1.687	1.893	1.839	1.954	1.822
	4	1.886	1.567	1.770	1.858	1.525	2.005	1.717	1.862	1.609	2.005	1.639	1.928	1.686	1.633	1.832	1.802	1.958	1.830
	5	1.878	1.580	1.718	1.821	1.478	1.968	1.704	1.849	1.581	1.941	1.610	1.844	1.700	1.684	1.806	1.777	1.871	1.688
	6	1.871	1.490	1.711	1.801	1.417	2.009	1.621	1.803	1.554	1.957	1.570	1.788	1.638	1.688	1.801	1.711	1.837	1.656
	7	2.027	1.604	1.951	2.049	1.576	2.113	1.893	1.982	1.694	2.114	1.836	2.113	1.753	1.796	1.999	1.947	2.077	1.694
	8	1.971	1.613	1.798	1.981	1.653	2.054	1.901	1.937	1.676	2.058	1.703	2.099	1.730	1.834	1.996	1.915	2.016	1.698
	9	1.942	1.549	1.713	1.922	1.585	2.026	1.885	1.926	1.580	2.003	1.724	2.019	1.709	1.770	1.930	1.887	1.994	1.586
	10	1.917	1.577	1.702	1.884	1.501	2.016	1.818	1.905	1.600	1.996	1.682	1.941	1.674	1.737	1.893	1.816	1.926	1.547
	11	1.866	1.575	1.665	1.854	1.493	1.995	1.735	1.851	1.521	1.944	1.597	1.908	1.668	1.708	1.850	1.781	1.915	1.763
	12	1.887	1.591	1.660	1.800	1.427	1.989	1.594	1.786	1.627	1.923	1.625	1.822	1.688	1.660	1.793	1.758	1.886	1.720
	13	2.050	1.634	1.960	1.990	1.528	2.072	1.892	1.976	1.754	2.123	1.924	2.138	1.759	1.862	2.033	1.995	2.058	1.766
	14	1.955	1.619	1.791	1.944	1.424	2.055	1.934	1.943	1.674	2.037	1.782	2.100	1.745	1.807	2.031	1.971	2.012	1.677
	15	1.956	1.597	1.774	1.956	1.489	2.006	1.841	1.924	1.641	1.982	1.790	2.018	1.709	1.750	1.981	1.880	1.976	1.674
	16	1.933	1.608	1.654	1.909	1.467	1.987	1.808	1.895	1.708	1.937	1.692	1.961	1.718	1.754	1.912	1.861	1.927	1.590
	17	1.907	1.600	1.594	1.859	1.475	1.971	1.756	1.846	1.593	1.921	1.547	1.901	1.686	1.711	1.896	1.770	1.893	1.696
	18	1.868	1.504	1.617	1.813	1.476	1.964	1.664	1.762	1.551	1.915	1.563	1.830	1.629	1.644	1.845	1.777	1.883	1.713
	19	2.065	1.503	1.835	2.078	1.470	2.053	1.977	1.932	1.696	2.076	1.901	2.151	1.781	1.844	2.063	1.962	2.005	1.720
	20	2.029	1.589	1.842	2.045	1.388	2.033	1.885	1.924	1.691	2.060	1.764	2.085	1.772	1.842	2.028	1.949	1.940	1.637
	21	1.989	1.537	1.765	1.978	1.482	1.996	1.718	1.885	1.547	2.010	1.776	1.992	1.728	1.756	1.963	1.871	1.915	1.590
	22	1.943	1.486	1.686	1.972	1.376	1.968	1.677	1.863	1.572	1.949	1.614	1.953	1.675	1.695	1.869	1.806	1.901	1.549
	23	1.905	1.498	1.666	1.965	1.432	1.971	1.707	1.828	1.503	1.934	1.591	1.905	1.631	1.670	1.859	1.837	1.890	1.713
	24	1.915	1.492	1.677	1.890	1.477	1.982	1.619	1.789	1.448	1.923	1.564	1.798	1.669	1.650	1.865	1.763	1.847	1.751
	Variance	0.0034	0.0023	0.0100	0.0063	0.0042	0.0021	0.0118	0.0042	0.0055	0.0054	0.0115	0.0134	0.0018	0.0046	0.0066	0.0060	0.0047	0.0061
