# Supplementary material for: Fitness Effects of Spontaneous Mutations in Picoeukaryotic Marine Green Algae
Source: G3 (Bethesda). 2016 May 10;6(7):2063–71. doi: 10.1534/g3.116.029769 (PMC4938659; doi:10.1534/g3.116.029769)
Supplement: Supplemental Material [file supp_g3.116.029769_TableS10.xlsx]

## Sheet: Sheet1
	Table S10. G of the 24 controls of O. tauri during the MA experiment. No control data is available on microplates before 140.
	Controls	140	151	165	179	192	210	224	238	252	266	280	294	308	322	336	350	364	378
	1	1.99	2.131	1.94	1.92	2.211	1.674	2.177	2.155	2.097	1.972	2.162	2.373	2.332	2.068	2.14	1.903	2.085	2.012
	2	2.047	2.059	2.014	1.942	2.168	1.715	2.181	2.153	2.12	2.025	2.171	2.333	2.344	2.093	2.185	1.953	2.039	1.948
	3	2.058	2.111	2.028	1.983	2.133	1.798	2.174	2.156	2.113	1.984	2.147	2.302	2.305	2.095	2.096	1.872	2.07	1.974
	4	2.029	2.083	2.002	1.931	2.007	1.801	2.122	2.09	2.092	1.98	2.099	2.303	2.273	2.04	2.041	1.927	2.045	1.942
	5	2.016	2.051	1.998	1.97	2.002	1.651	2.011	2.091	2.061	2.007	2.016	2.239	2.197	1.899	1.985	1.891	2.073	1.931
	6	1.966	1.695	2.066	2.017	1.939	1.655	2	2.053	1.97	1.884	1.959	2.146	2.16	1.929	2.022	1.841	1.902	1.907
	7	2.141	1.975	1.991	1.931	2.242	1.782	2.178	2.156	2.112	2.038	2.193	2.392	2.342	2.039	2.074	1.918	1.989	1.998
	8	2.077	1.976	2.008	2.026	2.239	1.729	2.129	2.199	2.14	2.067	2.17	2.369	2.357	2.127	2.012	2.013	2.058	1.921
	9	2.145	2.024	2.026	2.051	2.232	1.73	2.173	2.159	2.109	2.076	2.107	2.361	2.368	2.125	2.042	1.989	2.061	1.928
	10	2.149	1.912	1.99	2.034	2.205	1.783	2.175	2.13	2.096	2.074	2.087	2.306	2.308	2.055	2.1	1.958	2.038	1.942
	11	2.141	1.855	2.042	2.034	2.106	1.765	2.124	2.08	2.057	2.006	2.065	2.258	2.278	1.958	2.026	1.968	1.988	1.952
	12	2.04	1.521	2.1	2.092	1.941	1.712	2.042	2.024	2.03	1.937	2.03	2.195	2.276	1.872	1.923	1.91	1.926	1.85
	13	1.979	2.118	1.95	1.986	2.106	1.858	2.1	2.134	2.115	2.012	2.195	2.368	2.345	2.055	2.176	2.041	1.99	2.055
	14	2.088	1.86	1.968	1.971	2.189	1.741	2.141	2.173	2.153	2.06	2.184	2.391	2.406	2.088	1.991	2.049	1.987	1.926
	15	2.098	2.04	1.987	2.006	2.242	1.734	2.146	2.153	2.131	2.052	2.146	2.314	2.369	2.083	2.025	2.019	2.031	1.952
	16	2.119	2.016	2.037	2.022	2.237	1.752	2.105	2.113	2.097	1.98	2.11	2.311	2.292	2.041	2.003	2	1.999	1.978
	17	2.12	1.982	2.053	2.046	2.23	1.776	2.038	2.08	2.074	1.929	2.049	2.268	2.264	1.988	1.963	1.96	1.969	1.918
	18	1.962	1.621	2.136	2.1	2.129	1.777	2.038	2.012	2.063	1.929	1.996	2.201	2.269	1.916	2.025	1.856	1.895	1.9
	19	2.004	2.017	2.043	1.906	2.197	1.772	2.091	2.112	2.169	2.029	2.128	2.345	2.339	1.98	1.996	1.989	1.93	2.066
	20	2.004	1.934	1.998	1.949	2.19	1.871	2.102	2.174	2.161	2.03	2.144	2.327	2.338	1.999	1.966	1.902	1.971	2.002
	21	2.032	1.944	2.038	1.934	2.217	1.794	2.151	2.053	2.128	2.054	2.092	2.282	2.317	1.861	1.999	1.981	2.062	1.887
	22	1.936	1.922	2.057	1.949	2.192	1.821	2.136	2.051	2.108	2.023	2.057	2.234	2.288	2.053	2.028	1.908	1.986	1.86
	23	1.934	1.921	2.157	1.934	2.123	1.855	2.136	2.038	2.069	1.988	2.022	2.21	2.089	1.924	1.996	1.932	2.017	1.868
	24	1.934	1.824	2.022	2.066	2.077	1.752	2.097	2.035	2.068	1.977	1.975	2.12	2.083	1.868	1.968	1.808	1.891	1.857
	Variance	0.0051	0.0236	0.0027	0.0032	0.0089	0.0034	0.0030	0.0030	0.0019	0.0026	0.0050	0.0058	0.0068	0.0072	0.0044	0.0040	0.0035	0.0034
