# Supplementary material for: Fitness Effects of Spontaneous Mutations in Picoeukaryotic Marine Green Algae
Source: G3 (Bethesda). 2016 May 10;6(7):2063–71. doi: 10.1534/g3.116.029769 (PMC4938659; doi:10.1534/g3.116.029769)
Supplement: Supplemental Material [file supp_g3.116.029769_TableS11.xlsx]

## Sheet: Sheet1
	Table S11. G of the 24 controls of O. mediterraneus during the MA experiment.
	Controls	14	28	42	56	70	84	98	112	126	140	154	168	182	196	210	224	238	252	266	280	294
	1	2.002	1.887	2.198	1.685	1.812	1.695	1.906	1.898	1.925	1.722	1.839	1.706	1.903	1.787	1.867	1.694	1.737	2.089	2.076	2.238	1.887
	2	1.991	1.888	2.167	1.541	1.813	1.741	1.898	1.842	1.927	1.706	1.855	1.780	1.963	1.790	1.848	1.737	1.769	2.020	2.087	2.178	1.926
	3	1.984	1.883	2.138	1.452	1.791	1.734	1.851	1.846	1.841	1.683	1.789	1.761	1.987	1.759	1.834	1.648	1.739	2.009	2.043	2.164	1.892
	4	1.956	1.838	2.153	1.562	1.767	1.698	1.869	1.744	1.868	1.662	1.769	1.723	2.027	1.751	1.834	1.723	1.739	1.960	1.985	2.157	1.858
	5	1.931	1.796	2.134	/	1.690	1.666	1.782	1.755	1.768	1.638	1.783	1.722	2.009	1.698	1.769	1.688	1.687	1.916	1.922	2.092	1.847
	6	1.952	1.780	2.088	1.374	1.721	1.648	1.795	1.668	1.779	1.613	1.735	1.644	2.019	1.702	1.795	1.662	1.690	1.890	1.815	2.036	1.801
	7	2.071	1.949	2.165	1.835	1.798	1.764	1.885	1.956	1.931	1.759	1.868	1.768	1.933	1.776	1.899	1.694	1.758	2.063	2.058	2.226	1.834
	8	2.051	1.882	2.162	1.803	1.808	1.743	1.864	1.909	1.910	1.755	1.855	1.796	1.987	1.821	1.873	1.700	1.744	2.040	2.076	2.220	1.908
	9	2.000	1.889	2.129	1.783	1.774	1.759	1.884	1.879	1.881	1.727	1.809	1.778	1.989	1.797	1.851	1.674	1.731	1.995	2.053	2.184	1.901
	10	1.968	1.852	2.123	1.713	1.768	1.725	1.823	1.814	1.866	1.684	1.817	1.758	2.019	1.740	1.845	1.617	1.750	1.984	1.982	2.146	1.865
	11	1.946	1.830	2.098	1.690	1.744	1.681	1.789	1.775	1.807	1.653	1.791	1.774	2.041	1.751	1.795	1.659	1.674	1.959	1.963	2.112	1.849
	12	1.960	1.848	2.084	1.698	1.712	1.634	1.761	1.721	1.815	1.644	1.793	1.713	2.034	1.727	1.825	1.666	1.716	1.902	1.871	2.073	1.802
	13	2.096	1.939	2.225	2.122	1.790	1.680	1.884	1.987	1.914	1.754	1.868	1.783	1.944	1.802	1.929	1.748	1.802	2.081	2.069	2.214	1.930
	14	2.045	1.906	2.239	2.130	1.799	1.716	1.868	1.923	1.922	1.752	1.866	1.786	1.955	1.853	1.858	1.686	1.800	2.070	2.097	2.193	1.895
	15	2.006	1.881	2.198	2.060	1.765	1.742	1.851	1.870	1.852	1.736	1.828	1.808	1.990	1.816	1.850	1.703	1.763	2.016	2.080	2.177	1.851
	16	1.930	1.840	2.189	2.025	1.776	1.678	1.830	1.822	1.842	1.652	1.794	1.782	2.006	1.778	1.839	1.714	1.748	1.969	2.032	2.149	1.831
	17	1.934	1.795	2.178	2.033	1.760	1.662	1.810	1.743	1.812	1.644	1.795	1.756	2.021	1.729	1.837	1.672	1.676	1.972	1.970	2.109	1.889
	18	1.987	1.804	2.172	2.013	1.714	1.643	1.776	1.690	1.845	1.662	1.779	1.712	2.044	1.744	1.838	1.616	1.725	1.884	1.898	2.077	1.842
	19	2.023	1.954	2.163	2.099	1.508	1.777	1.832	1.938	1.912	1.790	1.900	1.782	1.877	1.853	1.890	1.763	1.830	2.037	2.071	2.176	1.950
	20	2.005	1.937	2.174	2.125	1.787	1.730	1.863	1.921	1.888	1.720	1.870	1.787	1.922	1.804	1.859	1.664	1.729	2.051	2.058	2.173	1.926
	21	1.960	1.917	2.178	2.069	1.755	1.747	1.847	1.866	1.889	1.732	1.831	1.717	1.921	1.784	1.845	1.667	1.722	2.012	2.025	2.163	1.877
	22	1.928	1.858	2.160	2.060	1.706	1.688	1.780	1.810	1.856	1.700	1.804	1.796	1.995	1.784	1.830	1.638	1.709	1.969	1.968	2.131	1.861
	23	1.928	1.841	2.141	2.001	1.731	1.690	1.773	1.768	1.850	1.691	1.782	1.758	1.977	1.768	1.825	1.632	1.724	1.974	1.907	2.081	1.874
	24	1.909	1.823	2.122	2.009	1.706	1.684	1.755	1.747	1.833	1.666	1.743	1.716	2.015	1.727	1.828	1.654	1.730	1.886	1.846	2.072	1.793
	Variance	0.0024	0.0025	0.0015	0.0557	0.0040	0.0017	0.0022	0.0078	0.0022	0.0022	0.0018	0.0015	0.0021	0.0017	0.0011	0.0015	0.0015	0.0039	0.0070	0.0031	0.0018
